# Supplementary material for: Long-Range Signaling Activation and Local Inhibition Separate the Mesoderm and Endoderm Lineages
Source: Dev Cell. 2018 Jan 22;44(2):179–191.e5. doi: 10.1016/j.devcel.2017.11.021 (PMC5791662; doi:10.1016/j.devcel.2017.11.021)
Supplement: Table S1. Oligonucleotides Used in the Paper, Related to STAR Methods [file mmc2.xlsx]

## Sheet: Reagents
Table S1. Related to STAR Methods section. Oligonucleotides used in the paper
qPCR primers
	Name	Sequence 5' - 3'	Target	Also known as	Application
	eef1a1l1_fw	TGCTGTGCGTGACATGAGGCAG	eef1a1l1	EF1a	qPCR
	eef1a1l1_rv	CCGCAACCTTTGGAACGGTGT	eef1a1l1	EF1a	qPCR
	lft2_fw	GGACATGGGCGCACCAGAACT	lefty2	lft2	qPCR
	lft2_rv	TACCCGGCCGGCTCGATGAT	lefty2	lft2	qPCR
	ta_fw	AAGACGCGGAGTTGTGGACC	ta	ntl, ntl-a, brachyury	qPCR
	ta_rv	ACTGGCTCTGAGCACGGGAA	ta	ntl, ntl-a, brachyury	qPCR
	fgf3_fw	GTGGTGGCAATCAAGGGACT	fgf3		qPCR
	fgf3_rv	CTCGGTTGAAGACTTCTGAAGCA	fgf3		qPCR
	fgf8a_fw	TGCTCAGGTAACCATTCAGTCC	fgf8a	fgf8	qPCR
	fgf8a_rv	CGGCTGTAAAGCTGGTAGGT	fgf8a	fgf8	qPCR
	noto_fw	CTGTTGGCATCTGCTCTCCA	noto	flh	qPCR
	noto_rv	TCTCCATTTGATGCGCCTGT	noto	flh	qPCR
	foxa2_fw	CGGCCAGTCGAACATAAACA	foxa2	axial	qPCR
	foxa2_rv	GCTGGATGGCCATGGTTATT	foxa2	axial	qPCR
	dusp4_fw	TATCCCGGTGGAAGACAACC	dusp4	mkp2	qPCR
	dusp4_rv	ACCGTTGGAATCCTTGACGG	dusp4	mkp2	qPCR
	dusp6_fw	CGGCTCCGTGTTGGGTTTA	dusp6	mkp3	qPCR
	dusp6_rv	CCGTCGAGGTTCGTCTCAC	dusp6	mkp3	qPCR
	sox32_fw	TCAGCAAAATACTTGGCAAGACA	sox32	casanova	qPCR
	sox32_rv	GACGGGGCCGGTATTTGTAG	sox32	casanova	qPCR
	gata5_fw	ACTCTACCGGGAAGGAGGTC	gata5	faust	qPCR
	gata5_rv	TAGTGTCCGGTTCCGTCTCT	gata5	faust	qPCR
	dusp4_TSS-31.3kb_fw	GGCTGTGGGTAAATAACGACC	dusp4 genomic region 1		ChIP
	dusp4_TSS-31.3kb_rv	TTCCTGTCCTGATCGGCCTC	dusp4 genomic region 1		ChIP
	dusp4_TSS-3.2kb_fw	CGTTTCCTCCGGATCTCGTAT	dusp4 genomic region 2		ChIP
	dusp4_TSS-3.2kb_rv	AGCAATGATGGCAGAGCACTA	dusp4 genomic region 2		ChIP
	dusp4_TSS_fw	ACGTCGCGGTCCTTTTATGG	dusp4 genomic transcriptional start site		ChIP
	dusp4_TSS_rv	ACTACCACGGGCAGTTCTCT	dusp4 genomic transcriptional start site		ChIP
	actin_TSS_fw	TGAGCGTGAGGTGGGTCACA	beta actin genomic transcriptional start site		ChIP
	actin_TSS_rv	GACGGCTGGCCAATCAGACC	beta actin genomic transcriptional start site		ChIP
	mixl1_TSS_fw	ATTAAACTCGCACACGAACCTT	mixl1 genomic transcriptional start site	bon, mixer	ChIP
	mixl1_TSS_rv	CCTGAAATGAGTGGCTTTTCTT	mixl1 genomic transcriptional start site	bon, mixer	ChIP
	sox10_TSS_fw	GGAGCACAGCATGTCGGAGG	sox10 genomic transcriptional start site		ChIP
	sox10_TSS_rv	CGACGAGTGACCAGGGGACA	sox10 genomic transcriptional start site		ChIP
RT-PCR and ISH primers
	Name	Sequence 5' - 3'	Target	Note
	dusp4_fw	TTGTCTGGGGACGATGAAGC	dusp4	used to generate ISH probe and check knock down
	dusp4_rv_T7	TAATACGACTCACTATAGGAAGGGTGATGTCGGGGTAGA	dusp4	used to generate ISH probe and check knock down
	dusp6_fw	AAGCAAGACGGTAGAGTGGC	dusp6	used to generate ISH probe and check knock down
	dusp6_rv_T7	TAATACGACTCACTATAGGTCCTAACGTGCGCTCAAAGT	dusp6	used to generate ISH probe and check knock down
	eef1a1l1_fw	GCCAGGCTCGTTTTGAGGAA	eef1a1l1	control for regular RT-PCR
	eef1a1l1_rv	CAGTGTGGCAATCCAGCACT	eef1a1l1	control for regular RT-PCR
	foxa2_fw_T3	CATTAACCCTCACTAAAGGGAATTGACAGGAGGAGAGCACAACG	foxa2	for ISH probe
	foxa2_rv_T7	TAATACGACTCACTATAGGGAGACAGCGAGTGGCGGATAG	foxa2	for ISH probe
	lft1_fw	TGCCTCCTTTGCGCAGCACT	lefty1	for ISH probe
	lft1_rv_T7	TAATACGACTCACTATAGGCGGCAGCCGCCTTTACACCT	lefty1	for ISH probe
Cloning oligos
	Name	Sequence 5' - 3'	Target
	ZF_dusp4_Xho1_rv1	GCCTCGAGTCAGCAGCTCGGCGAGGTTGTGATGGGACT	dusp4
	ZF_dusp4_Bamh1_fw1	GCGGATCCATGGTCACAATGGACGAACTTTGCGAAATGG	dusp4
	ZF_dusp4_ATG_mut_fw	GCAGGATCCatggtGacTatggaTgaGctCtgcgAAATGGACTGCAGCG	dusp4 binding site MO1
	ZF_dusp4_ATG_mut_rv	CGCTGCAGTCCATTTcgcaGagCtcAtccatAgtCaccatGGATCCTGC	dusp4 binding site MO1
Morpholinos
	Name	Sequence 5' - 3'	Target	Reference	Dose
	Standard control MO	CCTCTTACCTCAGTTACAATTTATA	human β-globin	N/A	3–8 ng/embryo
	dusp4 MO1 (start site)	CGCAAAGTTCGTCCATTGTGACCAT	dusp4	This study	3 ng/embryo
	dusp4 MO2 (splice)	TGCTGCTTGTGTATTTACCTGGTCG	dusp4	Brown et al., 2008	6 ng/embryo
	dusp4 MO3 (splice)	TAGCCCCCTGTAAAAGTGGAAAAGG	dusp4	Brown et al., 2008	6 ng/embryo
	dusp6 MO1 (start site)	GCACGGGTTTGAACTTATACGAGCAT	dusp6	Tsang et al., 2004	8 ng/embryo
	dusp6 MO2 (splice)	CTGAAGCCACCTGAAAATAGAAGTT	dusp6	This study	6 ng/embryo
	mixl1 MO (start site)	GACTGCCATTGTGCTGCTGTCCTTC	mixl1	Trinh et al., 2003	6 ng/embryo
